# Supplementary material for: Astrocytes promote a protective immune response to brain Toxoplasma gondii infection via IL-33-ST2 signaling
Source: PLoS Pathog. 2020 Oct 27;16(10):e1009027. doi: 10.1371/journal.ppat.1009027 (PMC7647122; doi:10.1371/journal.ppat.1009027)
Supplement: S1 Table — For specific detection of the IL-33 transmembrane receptor, rather than soluble ST2. (XLSX) [file ppat.1009027.s012.xlsx]

## Sheet: Sheet1
Transmembrane il1rl1(ST2L) Assay:
Forward	5’ GCATGATAAGGCACACCATAA 3'
Probe	5’ AACCAATTGATCACCGAAGC 3’
Reverse	5’ ATCGTAGAGCTTGCCATCGT 3’
